# Supplementary material for: Friends with Benefits: An Inside Look of Periodontal Microbes’ Interactions Using Fluorescence In Situ Hybridization—Scoping Review
Source: Microorganisms. 2021 Jul 14;9(7):1504. doi: 10.3390/microorganisms9071504 (PMC8306857; doi:10.3390/microorganisms9071504)
Supplement: Supplementary file 1 [file microorganisms-09-01504-s001.zip]

Archive with 1 entries (1 files):
- microorganisms-1280815-supplementary.pdf
